# Supplementary material for: A metal–organic framework neuron
Source: Natl Sci Rev. 2025 May 23;12(7):nwaf213. doi: 10.1093/nsr/nwaf213 (PMC12278819; doi:10.1093/nsr/nwaf213)
Supplement: nwaf213_Supplemental_Files [file nwaf213_supplemental_files.zip]

Archive with 2 entries (2 files):
- Supplementary data.pdf
- video_S1.mp4
